# Supplementary material for: Chemogenetic attenuation of neuronal activity in the entorhinal cortex reduces Aβ and tau pathology in the hippocampus
Source: PLoS Biol. 2020 Aug 21;18(8):e3000851. doi: 10.1371/journal.pbio.3000851 (PMC7467290; doi:10.1371/journal.pbio.3000851)
Supplement: S1 Data — The source data used to generate all graphs are included as S1 Data with this manuscript under the file name “Rodriguez et al–PLOS Bio—S1 Data.xlsx.” Source data are also available at https://github.com/HussainiLab/PLOS-Biology-manuscript-data. Source data for each main and supplemental figure are arranged by sheet and are labeled (e.g., Fig 1, Fig 2, etc). The following information can be found within each sheet under headers: Mouse ID, Genotype, Sex, and individual data values contributing to the figure. This information is reported on the left side of each sheet (left of a vertical, dark gray bar). The average and/or median values generated per group for statistical comparison are reported on the right side of each sheet. ID, identification. (XLSX) [file pbio.3000851.s001.xlsx]

## Sheet: Figure 1
Fig 1G-H. Tau (MC1+) positive neuronal counts along the Entorhinal Cortex - Dentate Gyrus network									Fig 1G-H. Avg tau (MC1+) positive neuronal counts in EC and DG per mouse
Mouse ID	Genotype	Sex	Hemisphere	Section	MC1+ cells	Area (mm)^2	MC1+ cells/mm^2			Entorhinal Cortex				Dentate Gyrus
240704-5	EC-Tau	Female	lEC	A	12	0.569012	21.0892		Mouse ID	AVG MC1+ cells/mm^2			Mouse ID	AVG MC1+ cells/mm^2
240704-5	EC-Tau	Female	lEC	B	25	0.539202	46.3648		240704-5	38.9094			240704-5	7.07091
240704-5	EC-Tau	Female	lEC	C	22	0.446482	49.2741		240704-6	25.9757			240704-6	10.633
240704-6	EC-Tau	Female	lEC	A	13	0.468843	27.7278		2810806-3	70.9531			2810806-3	55.1649
240704-6	EC-Tau	Female	lEC	B	14	0.568842	24.6114		2920806a1	58.0983			2920806a1	74.5946
240704-6	EC-Tau	Female	lEC	C	13	0.508052	25.5879		3470806a2	22.2019			3470806a2	7.30708
2810806-3	EC-Tau	Female	lEC	A	20	0.553297	36.147		250704-1	86.5475			250704-1	73.2615
2810806-3	EC-Tau	Female	lEC	B	49	0.50737	96.5765		250704-2	168.016			250704-2	293.929
2810806-3	EC-Tau	Female	lEC	C	42	0.524109	80.136		271117a2	164.323			271117a2	865.155
2920806a1	EC-Tau	Male	lEC	A	26	0.509469	51.0335		291117a2	92.788			291117a2	245.647
2920806a1	EC-Tau	Male	lEC	B	26	0.456251	56.9861		331117-4	219.881			331117-4	855.133
2920806a1	EC-Tau	Male	lEC	C	33	0.497923	66.2753		311117a2	252.609			311117a2	1456.41
3470806a2	EC-Tau	Male	lEC	A	6	0.474795	12.637
3470806a2	EC-Tau	Male	lEC	B	19	0.498216	38.1361		Group	AVG MC1+ cells/mm^2	SEM		Group	AVG MC1+ cells/mm^2	SEM
3470806a2	EC-Tau	Male	lEC	C	8	0.505284	15.8327		EC-Tau	43.2277	9.35		EC-Tau	30.9541	14.2
250704-1	EC-Tau/hAPP	Female	lEC	A	29	0.549151	52.8088		EC-Tau/hAPP	164.027	27.12		EC-Tau/hAPP	631.589	212.9
250704-1	EC-Tau/hAPP	Female	lEC	B	62	0.572492	108.298
250704-1	EC-Tau/hAPP	Female	lEC	C	67	0.67996	98.5352
250704-2	EC-Tau/hAPP	Female	lEC	A	73	0.451653	161.629
250704-2	EC-Tau/hAPP	Female	lEC	B	103	0.54397	189.349
250704-2	EC-Tau/hAPP	Female	lEC	C	90	0.587963	153.071
271117a2	EC-Tau/hAPP	Male	lEC	A	73	0.515505	141.609
271117a2	EC-Tau/hAPP	Male	lEC	B	81	0.564532	143.482
271117a2	EC-Tau/hAPP	Male	lEC	C	116	0.558022	207.877
291117a2	EC-Tau/hAPP	Male	lEC	A	45	0.471564	95.4272
291117a2	EC-Tau/hAPP	Male	lEC	B	10	0.262928	38.0333
291117a2	EC-Tau/hAPP	Male	lEC	C	38	0.262243	144.903
331117-4	EC-Tau/hAPP	Female	lEC	A	43	0.420823	102.181
331117-4	EC-Tau/hAPP	Female	lEC	B	103	0.459138	224.333
331117-4	EC-Tau/hAPP	Female	lEC	C	143	0.429262	333.13
311117a2	EC-Tau/hAPP	Male	lEC	A	101	0.429351	235.239
311117a2	EC-Tau/hAPP	Male	lEC	B	127	0.495614	256.248
311117a2	EC-Tau/hAPP	Male	lEC	C	140	0.525646	266.339
Mouse ID	Genotype	Sex	Hemisphere	Section	MC1+ cells	Area (mm)^2	MC1+ cells/mm^2
240704-5	EC-Tau	Female	lDG	A	2	0.263615	7.58681
240704-5	EC-Tau	Female	lDG	B	1	0.24187	4.13446
240704-5	EC-Tau	Female	lDG	C	2	0.210716	9.49147
240704-6	EC-Tau	Female	lDG	A	2	0.282221	7.08664
240704-6	EC-Tau	Female	lDG	B	4	0.255662	15.6457
240704-6	EC-Tau	Female	lDG	C	2	0.218178	9.16684
2810806-3	EC-Tau	Female	lDG	A	9	0.21121	42.6116
2810806-3	EC-Tau	Female	lDG	B	16	0.211859	75.5218
2810806-3	EC-Tau	Female	lDG	C	9	0.190029	47.3613
2920806a1	EC-Tau	Male	lDG	A	16	0.23071	69.3512
2920806a1	EC-Tau	Male	lDG	B	17	0.249099	68.246
2920806a1	EC-Tau	Male	lDG	C	18	0.208849	86.1866
3470806a2	EC-Tau	Male	lDG	A	2	0.188867	10.5895
3470806a2	EC-Tau	Male	lDG	B	1	0.178509	5.60196
3470806a2	EC-Tau	Male	lDG	C	1	0.174527	5.72979
250704-1	EC-Tau/hAPP	Female	lDG	A	18	0.218965	82.2048
250704-1	EC-Tau/hAPP	Female	lDG	B	11	0.207684	52.9652
250704-1	EC-Tau/hAPP	Female	lDG	C	16	0.189093	84.6144
250704-2	EC-Tau/hAPP	Female	lDG	A	53	0.244677	216.612
250704-2	EC-Tau/hAPP	Female	lDG	B	87	0.239099	363.866
250704-2	EC-Tau/hAPP	Female	lDG	C	69	0.229	301.31
271117a2	EC-Tau/hAPP	Male	lDG	A	221	0.290434	760.93
271117a2	EC-Tau/hAPP	Male	lDG	B	212	0.241758	876.909
271117a2	EC-Tau/hAPP	Male	lDG	C	213	0.222425	957.626
291117a2	EC-Tau/hAPP	Male	lDG	A	38	0.237419	160.054
291117a2	EC-Tau/hAPP	Male	lDG	B	58	0.249537	232.431
291117a2	EC-Tau/hAPP	Male	lDG	C	80	0.23225	344.457
331117-4	EC-Tau/hAPP	Female	lDG	A	141	0.170026	829.286
331117-4	EC-Tau/hAPP	Female	lDG	B	182	0.176394	1031.78
331117-4	EC-Tau/hAPP	Female	lDG	C	110	0.156176	704.331
311117a2	EC-Tau/hAPP	Male	lDG	A	281	0.185569	1514.26
311117a2	EC-Tau/hAPP	Male	lDG	B	256	0.191297	1338.23
311117a2	EC-Tau/hAPP	Male	lDG	C	308	0.203067	1516.74

## Sheet: Figure 2
Fig 2. Total cell numbers and average firing rates (AVG FR) per mouse											Fig 2. Averaged firing rates by genotype
Mouse ID	Genotype	Sex	Total Cell #	Total Cell, AVG FR (Hz)	NS Cell, Total #	NS Cell, AVG FR (Hz)	WS Cell, Total #	WS Cell, AVG FR (Hz)	Bursting %		Genotype	Total Cell, AVG FR (Hz)	< SEM	NS Cell, AVG FR (Hz)	< SEM	WS Cell, AVG FR (Hz)	< SEM	Bursting %	SEM
270704-3	Control	Female	45	1.924	14	2.69	31	1.577	0.914		Control	2.95025	0.255722	3.31625	0.332028	2.471	0.279153	2.39712	0.369132
270704a3	Control	Male	37	3.177	7	2.98	30	3.223	3.717		EC-Tau	2.83775	0.145972	3.23768	0.216243	2.49725	0.240506	2.56101	0.445183
290704-1	Control	Female	77	2.835	44	3.228	33	2.312	3.158		hAPP	5.60099	0.227055	6.56819	0.826849	4.30876	0.502218	4.29762	0.429231
430704-1	Control	Female	47	3.162	34	3.664	13	1.689	2.754		EC-Tau/hAPP	4.74306	0.429057	4.16562	0.443833	4.36579	0.731063	3.09199	0.322023
430704-6	Control	Female	34	2.573	5	2.551	29	2.576	1.604
430704-7	Control	Female	36	3.655	19	4.937	17	2.223	3.338
450704-4	Control	Female	58	4.084	20	4.316	38	3.961	2.502
60704a5	Control	Male	52	2.192	18	2.164	34	2.207	1.19
190805-5	EC-Tau	Female	66	2.59344	27	3.5194	39	1.95239	1.51725
195805a4	EC-Tau	Male	76	3.07201	28	3.73864	48	2.68315	1.14711
27805a4	EC-Tau	Male	60	3.46848	29	3.52339	31	3.41712	3.23259
306805a3	EC-Tau	Male	31	2.83987	2	3.63528	29	2.78501	2.79985
1805-4	EC-Tau	Female	48	2.99894	37	3.42092	11	1.57953	4.68648
1805-5	EC-Tau	Female	71	2.28887	42	2.39924	29	2.12903	2.12611
2805a2	EC-Tau	Male	52	2.60262	34	2.4269	18	2.93454	2.41769
261031a3	hAPP	Male	80	6.16137	15	7.16803	65	5.92906	3.93065
301031a2	hAPP	Male	53	5.56663	9	2.26411	44	6.24215	3.28125
421031-1	hAPP	Female	62	4.21738	18	4.09914	44	4.26575	2.51385
421031-2	hAPP	Female	82	5.79267	57	6.82032	25	3.44961	4.18892
421031-5	hAPP	Female	71	5.53749	38	7.2251	33	3.59418	4.75501
461031a3	hAPP	Male	81	5.3341	54	6.80224	27	2.39784	3.83289
501031a2	hAPP	Male	44	6.25589	10	8.85567	34	5.49125	5.67327
471031a3	hAPP	Male	59	5.9424	27	9.31091	32	3.10021	6.2051
271117a2	EC-Tau/hAPP	Male	55	4.6167	49	4.91921	6	2.14622	4.11619
291117a2	EC-Tau/hAPP	Male	74	7.25836	14	2.13611	60	8.45355	4.64889
311117-3	EC-Tau/hAPP	Female	79	3.71963	38	5.28667	41	2.26725	2.31153
311117-4	EC-Tau/hAPP	Female	76	5.45749	9	2.79986	67	5.81449	2.62765
331117-1	EC-Tau/hAPP	Female	80	4.93354	22	5.72652	58	4.63276	3.17903
311117a2	EC-Tau/hAPP	Male	95	3.95623	19	3.67045	76	4.02768	3.24189
111117a1	EC-Tau/hAPP	Male	66	4.57248	16	4.86074	50	4.48023	1.95759
31117-1	EC-Tau/hAPP	Female	63	3.43004	25	3.9254	38	3.10415	2.65314

## Sheet: Figure 3
Fig 3. % Local Field Potential (LFP) power values per mouse							Fig 3. Avg % LFP power values per genotype
Mouse ID	Genotype	Sex	Theta (4-12 Hz) %	Low Gamma (35-55 Hz) %	High Gamma (65-120 Hz) %		Genotype	Avg Theta (4-12 Hz) %	Avg Low Gamma (35-55 Hz) %	Avg High Gamma (65-120 Hz) %
250704a2	Control	Male	59.569	5.04976	5.41891		Control	42.4096	6.78509	5.90064
270704a3	Control	Male	34.0224	9.37433	5.43594		EC-Tau	35.2813	6.98601	6.46861
60704a4	Control	Male	47.0997	9.05	5.8368		hAPP	26.4486	8.24364	7.6886
60704a5	Control	Male	30.0644	6.96376	5.81913		EC-Tau/hAPP	23.2247	8.41364	6.96544
270704-3	Control	Female	39.3607	8.22876	8.3063
430704-1	Control	Female	64.2407	4.83826	6.69683
430704-6	Control	Female	22.5522	6.7124	N/A
430704-7	Control	Female	61.6606	4.80307	5.82377
450704-4	Control	Female	23.1163	6.04549	3.86744
192805a1	EC-Tau	Male	36.6416	6.76937	9.20087
195805a4	EC-Tau	Male	41.6214	4.77754	4.12455
306805a3	EC-Tau	Male	52.359	7.61642	6.04676
2805a2	EC-Tau	Male	17.2098	8.25012	8.91663
190805-5	EC-Tau	Female	57.1702	6.50854	4.42753
193805-1	EC-Tau	Female	35.7708	8.89906	8.50631
1805-4	EC-Tau	Female	28.305	5.11289	3.25296
1805-5	EC-Tau	Female	13.1723	7.95417	7.27331
261031a3	hAPP	Male	38.8034	4.52304	4.49642
301031a2	hAPP	Male	33.2862	8.18418	12.0623
421031a3	hAPP	Male	26.4742	11.1441	7.9079
471031a3	hAPP	Male	18.8445	6.54847	5.84324
501031a2	hAPP	Male	13.5909	6.41193	7.24995
271031-2	hAPP	Female	36.6987	11.0383	8.38481
301031-2	hAPP	Female	21.1407	8.21827	10.1854
421031-1	hAPP	Female	28.2355	9.6309	8.43297
421031-2	hAPP	Female	18.1306	1.01323	4.55098
421031-5	hAPP	Female	29.2807	15.724	7.77208
271117a2	EC-Tau/hAPP	Male	23.7339	6.43041	2.8282
291117a2	EC-Tau/hAPP	Male	40.5306	3.83491	3.94639
311117a2	EC-Tau/hAPP	Male	15.7916	8.52332	7.11738
111117a1	EC-Tau/hAPP	Male	21.432	10.8895	7.94235
311117-3	EC-Tau/hAPP	Female	25.0886	7.69702	9.55749
311117-4	EC-Tau/hAPP	Female	10.25	11.4377	N/A
331117-1	EC-Tau/hAPP	Female	27.8342	6.2037	5.75043
331117-4	EC-Tau/hAPP	Female	36.0633	10.6261	5.95656
351117-3	EC-Tau/hAPP	Female	19.4734	7.60417	8.8687
31117-1	EC-Tau/hAPP	Female	12.0491	10.8895	10.7215

## Sheet: Figure 4
Fig 4A. % Theta (4-12 Hz) power values per mouse after chronic hM4Di EC DREADDs activation								Fig 4A. Avg % Theta (4-12 Hz) power values per timepoint
Baseline (30 min recording session, pre-CNO); Weeks 4-6 (30 min recording sessions, post-CNO). Same recording site.								Chronic hM4Di EC DREADDs activation on % Theta power (averaged values)
Mouse ID	Genotype	Sex	Baseline - Theta %	Week 4 - Theta %	Week 5 - Theta %	Week 6 - Theta %		Recording Session	Average	SEM
311117a2	EC-Tau/hAPP	Male	31.7571	31.4083	31.7657	17.6073		Baseline - Theta %	25.5983	4.25143
331117-1	EC-Tau/hAPP	Female	32.9263	19.4057	26.78	27.746		Week 4 - Theta %	18.4142	3.21691
331117-4	EC-Tau/hAPP	Female	34.215	27.0082	22.9612	15.7497		Week 5 - Theta %	18.3997	2.92626
351117-3	EC-Tau/hAPP	Female	11.487	23.849	19.1778	13.3574		Week 6 - Theta %	14.6845	2.43346
51117a2	EC-Tau/hAPP	Male	13.4542	9.40126	9.23753	7.9154
51117a3	EC-Tau/hAPP	Male	34.7434	15.1986	15.1772	10.9351
10805-4	EC-Tau/hAPP	Female	8.89616	3.80854	9.19886	5.9118
111117a1	EC-Tau/hAPP	Male	37.3074	17.2339	12.8996	18.2534
Fig 4B. Total spike counts (per mouse) as a percentage of Baseline after chronic hM4Di EC DREADDs activation								Fig 4B. Avg Total spike count percentages per timepoint
Baseline (30 min recording session, pre-CNO); Weeks 4-6 (30 min recording sessions, post-CNO). Same recording site.								Chronic hM4Di EC DREADDs activation on Nomalized Total Spike Counts (averaged values)
Mouse ID	Genotype	Sex	Baseline - Total Spikes (%)	Week 4 - Total Spikes (%)	Week 5 - Total Spikes (%)	Week 6 - Total Spikes (%)		Recording Sessions	Average	SEM
311117a2	EC-Tau/hAPP	Male	124.043	101.047	79.2749	87.7497		Baseline - Total Spikes	100	8.34945
331117-1	EC-Tau/hAPP	Female	135.064	140.647	141.739	118.099		Week 4 - Total Spikes	84.166	12.9944
331117-4	EC-Tau/hAPP	Female	102.86	87.8594	90.2513	68.4174		Week 5 - Total Spikes	75.4961	13.5755
351117-3	EC-Tau/hAPP	Female	113.547	112.164	106.644	89.9211		Week 6 - Total Spikes	72.1616	10.2492
51117a2	EC-Tau/hAPP	Male	86.3444	70.4973	39.4143	61.2784
51117a3	EC-Tau/hAPP	Male	63.2223	15.3066	20.9272	17.2287
10805-4	EC-Tau/hAPP	Female	82.4055	73.6502	54.763	70.1791
111117a1	EC-Tau/hAPP	Male	92.5137	72.1561	70.955	64.42
Fig 4C. Total EC Neurons - AVG FRs (per mouse) as a percentage of Baseline after chronic hM4Di EC DREADDs activation								Fig 4C. Mean Avg FRs as a percentage of Baseline (Total EC Neurons; Week 6 vs Baseline)
Baseline (30 min recording session, pre-CNO); Week 6 (30 min recording session, post-CNO). Same recording site.								Chronic hM4Di EC DREADDs activation on AVG FRs, Total EC Neurons (averaged values)
Mouse ID	Genotype	Sex	Baseline - AVG FR (%), Total	Week 6 - AVG FR (%), Total	Baseline - AVG FR (Hz), Total	Week 6 - AVG FR (Hz), Total		Recording Sessions	Average	SEM		Average	SEM
331117-1	EC-Tau/hAPP	Female	96.4393	63.1809	3.5878	2.35051		Baseline	100	8.55707		3.72027	0.318344
331117-4	EC-Tau/hAPP	Female	78.0804	31.5085	2.90481	1.17216		Week 6	44.5229	6.29044		1.65637	0.234029
351117-3	EC-Tau/hAPP	Female	113.263	21.3721	4.21371	0.795063
51117a2	EC-Tau/hAPP	Male	87.4695	68.1134	3.25406	2.53404
51117a3	EC-Tau/hAPP	Male	98.4445	37.879	3.66244	1.40922
10805-4	EC-Tau/hAPP	Female	143.982	46.7601	5.35647	1.73959
111117a1	EC-Tau/hAPP	Male	82.322	42.8464	3.06257	1.59402
Fig 4D. Narrow-Spiking EC Neurons - AVG FRs (per mouse) as a percentage of Baseline after chronic hM4Di EC DREADDs activation								Fig 4D. Mean Avg FRs as a percentage of Baseline (Narrow-Spiking EC Neurons; Week 6 vs Baseline)
Baseline (30 min recording session, pre-CNO); Week 6 (30 min recording session, post-CNO). Same recording site.								Chronic hM4Di EC DREADDs activation on AVG FRs, Narrow-Spiking EC Neurons (averaged values)
Mouse ID	Genotype	Sex	Baseline - AVG FR (%), Total	Week 6 - AVG FR (%), Total	Baseline - AVG FR (Hz), NS	Week 6 - AVG FR (Hz), NS		Recording Sessions	Average	SEM		Average	SEM
331117-1	EC-Tau/hAPP	Female	118.167	90.9936	4.3951	3.38442		Baseline	99.9997	17.8813		3.71938	0.665071
331117-4	EC-Tau/hAPP	Female	101.544	42.7786	3.77679	1.59106		Week 6	49.6646	7.97535		1.84721	0.296639
351117-3	EC-Tau/hAPP	Female	141.01	21.7697	5.24468	0.809689
51117a2	EC-Tau/hAPP	Male	76.6364	39.7351	2.85043	1.47788
51117a3	EC-Tau/hAPP	Male	12.7548	46.7228	0.474444	1.73778
10805-4	EC-Tau/hAPP	Female	156.669	55.1274	5.82714	2.05043
111117a1	EC-Tau/hAPP	Male	93.2171	50.5245	3.46708	1.87921
Fig 4E. Wide-Spiking EC Neurons - AVG FRs (per mouse) as a percentage of Baseline after chronic hM4Di EC DREADDs activation								Fig 4E. Mean Avg FRs as a percentage of Baseline (Wide-Spiking EC Neurons; Week 6 vs Baseline)
Baseline (30 min recording session, pre-CNO); Week 6 (30 min recording session, post-CNO). Same recording site.								Chronic hM4Di EC DREADDs activation on AVG FRs, Wide-Spiking EC Neurons (averaged values)
Mouse ID	Genotype	Sex	Baseline - AVG FR (%), Total	Week 6 - AVG FR (%), Total	Baseline - AVG FR (Hz), WS	Week 6 - AVG FR (Hz), WS		Recording Sessions	Average	SEM		Average	SEM
331117-1	EC-Tau/hAPP	Female	114.474	72.4932	3.40551	2.15665		Baseline	100.001	12.2951		2.97492	0.365773
331117-4	EC-Tau/hAPP	Female	58.5633	34.2801	1.74218	1.01984		Week 6	47.7509	16.9882		1.42054	0.50538
351117-3	EC-Tau/hAPP	Female	126.791	26.4446	3.77187	0.786706
51117a2	EC-Tau/hAPP	Male	121.594	138.435	3.61733	4.11827
51117a3	EC-Tau/hAPP	Male	132.041	3.19338	3.9281	0.095
10805-4	EC-Tau/hAPP	Female	53.4842	27.1303	1.59106	0.807052
111117a1	EC-Tau/hAPP	Male	93.0586	32.2801	2.76838	0.960269

## Sheet: Figure 5
Fig 5C. Aβ (6E10+) threshold analysis following chronic hM4Di EC DREADDs activation												Fig 5C. Aβ (6E10+) threshold analysis following chronic hM4Di EC DREADDs activation
Mouse ID	Genotype	Sex	Section	Hemisphere	Threshold	% Aβ Coverage		Hemisphere	Threshold	% Aβ Coverage		Mouse ID	AVG Aβ Coverage % (Left)	AVG Aβ Coverage % (Right)
331117-1	EC-Tau/hAPP	Female	C	Left	180	12.83		Right	180	6.818		331117-1	13.6723	10.19
331117-1	EC-Tau/hAPP	Female	D	Left	185	8.105		Right	185	8.993		331117-4	18.9867	13.2217
331117-1	EC-Tau/hAPP	Female	B	Left	185	20.082		Right	185	14.759		351117-3	23.669	10.5837
331117-4	EC-Tau/hAPP	Female	A	Left	181	19.379		Right	181	16.803		311117-a2	15.634	11.1447
331117-4	EC-Tau/hAPP	Female	B	Left	186	20.538		Right	186	12.205		31117-1	18.0017	13.6747
331117-4	EC-Tau/hAPP	Female	C	Left	195	17.043		Right	195	10.657		101117-2	20.0317	14.6497
351117-3	EC-Tau/hAPP	Female	A	Left	180	28.801		Right	180	7.826		101117-4	18.2243	12.4167
351117-3	EC-Tau/hAPP	Female	B	Left	192	17.782		Right	192	11.965		51117a3	15.7967	13.1027
351117-3	EC-Tau/hAPP	Female	D	Left	190	24.424		Right	190	11.96		111117a1	21.3183	13.5977
311117a2	EC-Tau/hAPP	Male	A	Left	193	14.544		Right	193	9.862
311117a2	EC-Tau/hAPP	Male	B	Left	190	18.649		Right	190	11.985
311117a2	EC-Tau/hAPP	Male	C	Left	200	13.709		Right	200	11.587		Genotype
31117-1	EC-Tau/hAPP	Female	A	Left	170	17.337		Right	170	14.362		EC-Tau/hAPP	18.3705	12.509
31117-1	EC-Tau/hAPP	Female	A'	Left	185	18.614		Right	185	16.243		SEM	1.02906	0.512908
31117-1	EC-Tau/hAPP	Female	A''	Left	190	18.054		Right	190	10.419
101117-2	EC-Tau/hAPP	Female	B	Left	185	15.865		Right	185	13.992
101117-2	EC-Tau/hAPP	Female	C	Left	185	22.481		Right	185	17.932
101117-2	EC-Tau/hAPP	Female	D	Left	185	21.749		Right	185	12.025
101117-4	EC-Tau/hAPP	Female	C	Left	195	18.025		Right	195	13.747
101117-4	EC-Tau/hAPP	Female	A	Left	190	16.825		Right	190	8.98
101117-4	EC-Tau/hAPP	Female	D	Left	195	19.823		Right	195	14.523
51117a3	EC-Tau/hAPP	Male	E	Left	180	13.079		Right	180	12.602
51117a3	EC-Tau/hAPP	Male	A	Left	190	17.18		Right	190	10.638
51117a3	EC-Tau/hAPP	Male	B	Left	190	17.131		Right	190	16.068
111117a1	EC-Tau/hAPP	Male	B	Left	180	20.691		Right	180	12.398
111117a1	EC-Tau/hAPP	Male	C	Left	190	24.381		Right	190	20.971
111117a1	EC-Tau/hAPP	Male	D	Left	190	18.883		Right	190	7.424
Fig 5D. Aβ (6E10+) threshold analysis - CONTROL CONDITIONS												Fig 5D. Aβ (6E10+) threshold analysis - CONTROL CONDITIONS
Mouse ID	Genotype	Sex	Section	Hemisphere	Threshold	% Aβ Coverage		Hemisphere	Threshold	% Aβ Coverage		Mouse ID	AVG Aβ Coverage % (Left)	AVG Aβ Coverage % (Right)
250704-1	EC-Tau/hAPP	Female	A	Left	180	19.399		Right	180	18.886		250704-1	20.526	19.2255
250704-1	EC-Tau/hAPP	Female	B	Left	180	21.653		Right	180	19.565		250704-2	16.8785	13.8
250704-2	EC-Tau/hAPP	Female	C	Left	180	14.75		Right	180	15.971		271117a2	13.3553	13.8377
250704-2	EC-Tau/hAPP	Female	D	Left	180	12.85		Right	180	17.786		291117a2	12.3713	12.5247
271117a2	EC-Tau/hAPP	Male	A	Left	185	13.015		Right	185	13.821		311117-3	13.598	14.1263
271117a2	EC-Tau/hAPP	Male	B	Left	190	13.563		Right	190	17.017		311117-4	14.8913	10.3633
271117a2	EC-Tau/hAPP	Male	C	Left	190	13.488		Right	190	10.675		261031a3	15.0203	15.1307
291117a2	EC-Tau/hAPP	Male	A	Left	190	13.211		Right	190	12.08		271031-2	13.6247	13.3427
291117a2	EC-Tau/hAPP	Male	B	Left	195	12.09		Right	195	12.212		301031a2	13.03	13.5447
291117a2	EC-Tau/hAPP	Male	C	Left	195	11.813		Right	195	13.282
311117-3	EC-Tau/hAPP	Female	A	Left	180	14.809		Right	180	18.384		Genotype
311117-3	EC-Tau/hAPP	Female	B	Left	190	11.979		Right	190	10.599		CTRL Cond.	14.8106	13.9884
311117-3	EC-Tau/hAPP	Female	C	Left	190	14.006		Right	190	13.396		SEM	0.8428	0.7885
311117-4	EC-Tau/hAPP	Female	A	Left	195	15.812		Right	195	8.877
311117-4	EC-Tau/hAPP	Female	B	Left	205	14.566		Right	205	13.493
311117-4	EC-Tau/hAPP	Female	C	Left	200	14.296		Right	200	8.72
261031a3	hAPP	Male	A	Left	165	16.414		Right	165	13.355
261031a3	hAPP	Male	B	Left	155	12.673		Right	155	15.056
261031a3	hAPP	Male	C	Left	170	15.974		Right	170	16.981
271031-2	hAPP	Female	A	Left	170	11.66		Right	170	14.611
271031-2	hAPP	Female	B	Left	170	14.728		Right	170	14.49
271031-2	hAPP	Female	C	Left	175	14.486		Right	175	10.927
301031a2	hAPP	Male	A	Left	185	13.957		Right	185	15.123
301031a2	hAPP	Male	B	Left	180	15.657		Right	180	14.264
301031a2	hAPP	Male	C	Left	185	9.476		Right	185	11.247

## Sheet: Figure 6
Fig 6. Tau (CP27, MC1, AT8+) threshold analysis following chronic hM4Di EC DREADDs activation																	Dentate Gyrus	CA1 - Hippocampus	Subiculum
Mouse ID	Genotype	Sex	Tau Antibody	Section	Region	Hemisphere	Threshold	% Tau Above Threshold	Area (mm^2)		Hemisphere	Threshold	% Tau Above Threshold	Area (mm^2)		Mouse ID	Avg Right/Left Hemi Ratio (CP27)	Avg Right/Left Hemi Ratio (CP27)	Avg Right/Left Hemi Ratio (CP27)
311117a2	EC-Tau/hAPP	Male	CP27	A	DG	Left	200	4.985	125786		Right	200	3.684	150129		311117a2	0.950045	1.13725	1.32498
311117a2	EC-Tau/hAPP	Male	CP27	A_3	DG	Left	170	10.281	159335		Right	170	11.937	164936		111117a1	0.968792	0.507777	0.866457
311117a2	EC-Tau/hAPP	Male	CP27	A	CA1	Left	205	1.97	110359		Right	205	2.417	116118		51117a2	0.610176	0.50656	0.684831
311117a2	EC-Tau/hAPP	Male	CP27	A_3	CA1	Left	170	1.66	131826		Right	170	1.739	134274		51117a3	0.729085	1.02456	0.728603
311117a2	EC-Tau/hAPP	Male	CP27	A	Sub	Left	210	1.228	418832		Right	210	2.488	416475		331117-4	1.20374	0.754267	0.692241
311117a2	EC-Tau/hAPP	Male	CP27	A_3	Sub	Left	155	1.146	319378		Right	155	1.5	331944		31117-1	0.586478	0.478739	0.449359
111117a1	EC-Tau/hAPP	Male	CP27	C	DG	Left	165	11.92	168600		Right	165	11.548	163839		Avg	0.841385	0.734858	0.791079
111117a1	EC-Tau/hAPP	Male	CP27	D	DG	Left	165	7.944	165714		Right	165	8.015	170743		Median	0.839565	0.631022	0.710422
111117a1	EC-Tau/hAPP	Male	CP27	C	CA1	Left	170	5.474	114251		Right	170	1.572	117777			Dentate Gyrus	CA1 - Hippocampus	Subiculum
111117a1	EC-Tau/hAPP	Male	CP27	D	CA1	Left	170	2.96	132457		Right	170	2.156	134707		Mouse ID	Avg Right/Left Hemi Ratio (MC1)	Avg Right/Left Hemi Ratio (MC1)	Avg Right/Left Hemi Ratio (MC1)
111117a1	EC-Tau/hAPP	Male	CP27	C	Sub	Left	165	1.389	319945		Right	165	1.16	311440		311117a2	0.899451	1.19672	1.55948
111117a1	EC-Tau/hAPP	Male	CP27	D	Sub	Left	175	1.712	338971		Right	175	1.537	345063		111117a1	0.704377	0.64221	0.88546
51117a2	EC-Tau/hAPP	Male	CP27	A	DG	Left	160	10.291	163958		Right	160	6.725	167382		51117a2	0.828517	0.754514	0.999253
51117a2	EC-Tau/hAPP	Male	CP27	B	DG	Left	165	7.425	136576		Right	165	4.209	150989		51117a3	0.754253	1.0386	1.04858
51117a2	EC-Tau/hAPP	Male	CP27	A	CA1	Left	160	5.853	139667		Right	160	3.044	126225		331117-4	0.866568	0.694946	1.21531
51117a2	EC-Tau/hAPP	Male	CP27	B	CA1	Left	170	3.738	137882		Right	170	1.843	138353		31117-1	0.521748	0.471394	0.497376
51117a2	EC-Tau/hAPP	Male	CP27	A	Sub	Left	155	2.741	327926		Right	155	1.488	315349		Avg	0.762486	0.799731	1.03424
51117a2	EC-Tau/hAPP	Male	CP27	B	Sub	Left	175	2.396	300828		Right	175	1.981	321665		Median	0.791385	0.72473	1.02392
51117a3	EC-Tau/hAPP	Male	CP27	B	DG	Left	165	14.352	141930		Right	165	9.863	146348			Dentate Gyrus	CA1 - Hippocampus	Subiculum
51117a3	EC-Tau/hAPP	Male	CP27	C	DG	Left	165	6.671	163177		Right	165	5.143	165814		Mouse ID	Avg Right/Left Hemi Ratio (AT8)	Avg Right/Left Hemi Ratio (AT8)	Avg Right/Left Hemi Ratio (AT8)
51117a3	EC-Tau/hAPP	Male	CP27	B	CA1	Left	160	1.895	114368		Right	160	1.538	112400		311117a2	1.02503	0.788078	1.88024
51117a3	EC-Tau/hAPP	Male	CP27	C	CA1	Left	170	1.461	138135		Right	170	1.808	136291		111117a1	0.761429	0.369416	0.834471
51117a3	EC-Tau/hAPP	Male	CP27	B	Sub	Left	155	1.367	329103		Right	155	0.996	326664		51117a2	0.811248	0.772499	0.971241
331117-4	EC-Tau/hAPP	Female	CP27	C	DG	Left	200	1.938	111922		Right	200	2.256	119236		51117a3	0.932474	1.09623	0.906765
331117-4	EC-Tau/hAPP	Female	CP27	B	DG	Left	160	3.628	156176		Right	160	4.511	164156		331117-4	0.607655	0.614363	0.852452
331117-4	EC-Tau/hAPP	Female	CP27	C	CA1	Left	200	3.517	139448		Right	200	1.864	121313		31117-1	0.394572	0.257171	0.339339
331117-4	EC-Tau/hAPP	Female	CP27	B	CA1	Left	160	3.075	150461		Right	160	3.009	150544		Avg	0.755402	0.649625	0.964085
331117-4	EC-Tau/hAPP	Female	CP27	C	Sub	Left	185	1.321	467508		Right	185	0.751	437228		Median	0.786338	0.693431	0.879609
331117-4	EC-Tau/hAPP	Female	CP27	B	Sub	Left	160	2.141	332262		Right	160	1.747	329685
31117-1	EC-Tau/hAPP	Female	CP27	A	DG	Left	160	20.496	161600		Right	160	15.995	136661
31117-1	EC-Tau/hAPP	Female	CP27	C	DG	Left	155	20.025	147469		Right	155	7.861	150728
31117-1	EC-Tau/hAPP	Female	CP27	A	CA1	Left	165	14.242	114064		Right	165	5.813	121233
31117-1	EC-Tau/hAPP	Female	CP27	C	CA1	Left	155	8.212	123403		Right	155	4.511	124088
31117-1	EC-Tau/hAPP	Female	CP27	A	Sub	Left	155	6.861	314059		Right	155	3.197	301177
31117-1	EC-Tau/hAPP	Female	CP27	C	Sub	Left	155	6.357	346017		Right	155	2.751	331636
311117a2	EC-Tau/hAPP	Male	MC1	C	DG	Left	185	19.871	144730		Right	185	17.873	138914
311117a2	EC-Tau/hAPP	Male	MC1	C	CA1	Left	190	3.045	137146		Right	190	3.644	137087
311117a2	EC-Tau/hAPP	Male	MC1	C	Sub	Left	170	1.16	417660		Right	170	1.809	419781
111117a1	EC-Tau/hAPP	Male	MC1	C	DG	Left	180	14.727	156292		Right	180	11.408	150693
111117a1	EC-Tau/hAPP	Male	MC1	D	DG	Left	180	11.318	134202		Right	180	7.177	168159
111117a1	EC-Tau/hAPP	Male	MC1	C	CA1	Left	180	4.717	96951.5		Right	180	1.945	97077.6
111117a1	EC-Tau/hAPP	Male	MC1	D	CA1	Left	190	3.213	99704.1		Right	190	2.802	99586.3
111117a1	EC-Tau/hAPP	Male	MC1	C	Sub	Left	190	1.826	314637		Right	190	1.205	366471
111117a1	EC-Tau/hAPP	Male	MC1	D	Sub	Left	180	1.081	341063		Right	180	1.201	337893
51117a2	EC-Tau/hAPP	Male	MC1	C	DG	Left	180	10.615	149966		Right	180	8.936	160535
51117a2	EC-Tau/hAPP	Male	MC1	D	DG	Left	180	13.166	155906		Right	180	10.733	157257
51117a2	EC-Tau/hAPP	Male	MC1	C	CA1	Left	185	5.788	105793		Right	185	5.674	103001
51117a2	EC-Tau/hAPP	Male	MC1	D	CA1	Left	180	10.444	133672		Right	180	5.522	110401
51117a2	EC-Tau/hAPP	Male	MC1	C	Sub	Left	185	2.409	325664		Right	185	2.252	326699
51117a2	EC-Tau/hAPP	Male	MC1	D	Sub	Left	185	2.811	336274		Right	185	2.99	312566
51117a3	EC-Tau/hAPP	Male	MC1	A	DG	Left	180	7.445	158585		Right	180	5.106	159222
51117a3	EC-Tau/hAPP	Male	MC1	B	DG	Left	180	10.134	152363		Right	180	8.337	156990
51117a3	EC-Tau/hAPP	Male	MC1	A	CA1	Left	190	1.819	102532		Right	190	1.763	101584
51117a3	EC-Tau/hAPP	Male	MC1	B	CA1	Left	180	1.926	99237		Right	180	2.134	98303.9
51117a3	EC-Tau/hAPP	Male	MC1	A	Sub	Left	185	1.095	328566		Right	185	1.095	328566
51117a3	EC-Tau/hAPP	Male	MC1	B	Sub	Left	185	0.988	308078		Right	185	1.036	301370
331117-4	EC-Tau/hAPP	Female	MC1	B	DG	Left	180	7.442	134282		Right	180	6.449	155286
331117-4	EC-Tau/hAPP	Female	MC1	B	CA1	Left	180	7.697	144801		Right	180	5.349	122108
331117-4	EC-Tau/hAPP	Female	MC1	B	Sub	Left	175	2.09	466341		Right	175	2.54	421973
31117-1	EC-Tau/hAPP	Female	MC1	A	DG	Left	180	22.606	145362		Right	180	14.777	124609
31117-1	EC-Tau/hAPP	Female	MC1	B	DG	Left	180	22.713	154553		Right	180	8.854	156840
31117-1	EC-Tau/hAPP	Female	MC1	A	CA1	Left	180	10.328	130612		Right	180	5.437	131420
31117-1	EC-Tau/hAPP	Female	MC1	B	CA1	Left	180	11.776	107478		Right	180	4.903	106134
31117-1	EC-Tau/hAPP	Female	MC1	A	Sub	Left	185	6.575	350212		Right	185	3.718	340453
31117-1	EC-Tau/hAPP	Female	MC1	B	Sub	Left	185	6.476	387474		Right	185	2.78	379876
311117a2	EC-Tau/hAPP	Male	AT8	A	DG	Left	180	20.796	112955		Right	180	20.489	114263
311117a2	EC-Tau/hAPP	Male	AT8	C	DG	Left	180	5.692	139712		Right	180	6.061	145712
311117a2	EC-Tau/hAPP	Male	AT8	B	CA1	Left	190	2.74	212899		Right	190	1.396	220398
311117a2	EC-Tau/hAPP	Male	AT8	C	CA1	Left	180	0.54	144045		Right	180	0.576	144194
311117a2	EC-Tau/hAPP	Male	AT8	B	Sub	Left	185	1.532	401740		Right	185	2.013	437275
311117a2	EC-Tau/hAPP	Male	AT8	C	Sub	Left	185	0.645	337857		Right	185	1.578	339447
111117a1	EC-Tau/hAPP	Male	AT8	C	DG	Left	170	10.953	163122		Right	170	6.253	165264
111117a1	EC-Tau/hAPP	Male	AT8	D	DG	Left	185	7.994	146447		Right	185	7.61	146223
111117a1	EC-Tau/hAPP	Male	AT8	C	CA1	Left	190	4.066	115599		Right	190	1.27	115386
111117a1	EC-Tau/hAPP	Male	AT8	D	CA1	Left	180	0.959	141540		Right	180	0.409	141586
111117a1	EC-Tau/hAPP	Male	AT8	C	Sub	Left	175	1.179	314984		Right	175	0.843	327735
111117a1	EC-Tau/hAPP	Male	AT8	D	Sub	Left	175	0.369	351298		Right	175	0.352	353825
51117a2	EC-Tau/hAPP	Male	AT8	A	DG	Left	180	10.235	152012		Right	180	9.031	163554
51117a2	EC-Tau/hAPP	Male	AT8	B	DG	Left	175	8.689	148469		Right	175	6.431	151287
51117a2	EC-Tau/hAPP	Male	AT8	A	CA1	Left	170	3.861	123812		Right	170	3.315	121941
51117a2	EC-Tau/hAPP	Male	AT8	B	CA1	Left	175	2.414	144322		Right	175	1.657	144230
51117a2	EC-Tau/hAPP	Male	AT8	A	Sub	Left	180	2.234	343172		Right	180	2.013	348695
51117a2	EC-Tau/hAPP	Male	AT8	B	Sub	Left	175	0.966	359947		Right	175	1.006	367499
51117a3	EC-Tau/hAPP	Male	AT8	B	DG	Left	180	2.821	169804		Right	180	2.944	150141
51117a3	EC-Tau/hAPP	Male	AT8	C	DG	Left	180	4.741	155634		Right	180	3.894	154273
51117a3	EC-Tau/hAPP	Male	AT8	B	CA1	Left	190	1.038	116541		Right	190	0.985	125380
51117a3	EC-Tau/hAPP	Male	AT8	C	CA1	Left	195	0.809	144501		Right	195	1.006	142996
51117a3	EC-Tau/hAPP	Male	AT8	B	Sub	Left	190	0.598	334637		Right	190	0.922	347578
51117a3	EC-Tau/hAPP	Male	AT8	C	Sub	Left	180	0.725	339957		Right	180	0.197	321872
331117-4	EC-Tau/hAPP	Female	AT8	C	DG	Left	200	11.415	94060.4		Right	200	8.26	101280
331117-4	EC-Tau/hAPP	Female	AT8	D	DG	Left	175	5.241	150698		Right	175	2.577	151679
331117-4	EC-Tau/hAPP	Female	AT8	D	CA1	Left	185	2.878	185062		Right	185	1.054	203925
331117-4	EC-Tau/hAPP	Female	AT8	D_2	CA1	Left	170	2.64	143101		Right	170	2.277	146406
331117-4	EC-Tau/hAPP	Female	AT8	D	Sub	Left	180	0.758	453520		Right	180	1.041	451434
331117-4	EC-Tau/hAPP	Female	AT8	D_2	Sub	Left	155	2.06	329793		Right	155	0.683	328447
31117-1	EC-Tau/hAPP	Female	AT8	A	DG	Left	140	18.619	151265		Right	140	9.342	149690
31117-1	EC-Tau/hAPP	Female	AT8	A_2	DG	Left	150	16.03	151715		Right	150	4.607	149948
31117-1	EC-Tau/hAPP	Female	AT8	A	CA1	Left	160	11.375	130059		Right	160	2.789	130549
31117-1	EC-Tau/hAPP	Female	AT8	A_2	CA1	Left	165	7.048	144450		Right	165	1.897	144514
31117-1	EC-Tau/hAPP	Female	AT8	A	Sub	Left	170	8.54	358187		Right	170	3.53	350547
31117-1	EC-Tau/hAPP	Female	AT8	A_2	Sub	Left	170	6.181	373045		Right	170	1.64	373180

## Sheet: Supplemental Figure 1
Mouse running speed filter (min-max, 5-100 cm/sec) applied to data in S1A-C Fig										Mouse running speed filter (min-max, 5-100 cm/sec) applied to data in S1A-C Fig
S1A-C Fig. Total cell numbers and speed filtered average firing rates (FILT AVG FR) per mouse										S1A-C Fig. Filtered average firing rates (FILT AVG FR) by genotype
Mouse ID	Genotype	Sex	Total Cell #	Total Cell, AVG FR (Hz)	NS Cell, Total #	NS Cell, AVG FR (Hz)	WS Cell, Total #	WS Cell, AVG FR (Hz)		Genotype	Total Cell, AVG FR (Hz)	< SEM	NS Cell, AVG FR (Hz)	< SEM	WS Cell, AVG FR (Hz)	< SEM
270704-3	Control	Female	45	1.139	14	1.55049	31	0.953162		Control	1.29588	0.1518	1.42977	0.1939	1.06515	0.113
270704a3	Control	Male	37	1.18854	7	1.25153	30	1.17385		EC-Tau	1.44921	0.06569	1.6913	0.1712	1.29672	0.1161
290704-1	Control	Female	77	0.671791	44	0.687371	33	0.651019		hAPP	2.41342	0.2734	3.02513	0.5085	1.83829	0.2915
430704-1	Control	Female	47	1.39885	34	1.63809	13	0.773131		EC-Tau/hAPP	2.21698	0.2307	1.94691	0.2239	2.04387	0.339
430704-6	Control	Female	34	1.0868	5	0.859189	29	1.12604
430704-7	Control	Female	36	1.5442	19	2.08031	17	0.945031
450704-4	Control	Female	58	2.15395	20	2.22618	38	1.69449		Mouse running speed filter (min-max, 5-30 cm/sec) applied to data in S1D-F Fig
60704a5	Control	Male	52	1.18391	18	1.14504	34	1.20449		S1D-F Fig. Averaged filtered % Local Field Potential (LFP) power values per genotype
190805-5	EC-Tau	Female	66	1.49611	27	2.11872	39	1.06508		Genotype	Theta (4-12 Hz) %	< SEM	Low Gamma (35-55 Hz) %	< SEM	High Gamma (65-120 Hz) %	< SEM
195805a4	EC-Tau	Male	76	1.62633	28	1.99417	48	1.41175		Control	42.3959	6.0052	7.05677	0.745107	7.38267	1.07629
27805a4	EC-Tau	Male	60	1.52705	29	1.37588	31	1.66846		EC-Tau	36.7001	6.38025	7.18235	0.497444	6.95436	0.917532
306805a3	EC-Tau	Male	31	1.50595	2	2.26083	29	1.45389		hAPP	27.3881	2.14821	11.0241	1.14737	10.774	1.68053
1805-4	EC-Tau	Female	48	1.46811	37	1.67036	11	0.787795		EC-Tau/hAPP	25.0773	3.70419	11.1543	0.754516	11.146	1.99928
1805-5	EC-Tau	Female	71	1.07771	42	1.02495	29	1.15413
2805a2	EC-Tau	Male	52	1.44324	34	1.39416	18	1.53594
261031a3	hAPP	Male	80	3.44992	15	4.16503	65	3.2849
301031a2	hAPP	Male	53	1.69282	9	0.804121	44	1.8746
421031-1	hAPP	Female	62	1.99775	18	2.34573	44	1.8554
421031-2	hAPP	Female	82	1.46645	57	1.67227	25	0.997188
421031-5	hAPP	Female	71	3.11155	38	4.08508	33	1.99051
461031a3	hAPP	Male	81	1.71634	54	2.23148	27	0.686052
501031a2	hAPP	Male	44	2.90464	10	4.17342	34	2.53147
471031a3	hAPP	Male	59	2.96785	27	4.72389	32	1.48619
271117a2	EC-Tau/hAPP	Male	55	2.51379	49	2.66409	6	1.28632
291117a2	EC-Tau/hAPP	Male	74	3.13273	14	0.896089	60	3.65461
311117-3	EC-Tau/hAPP	Female	79	1.57204	38	2.25093	41	0.942823
311117-4	EC-Tau/hAPP	Female	76	2.99633	9	1.49972	67	3.19737
331117-1	EC-Tau/hAPP	Female	80	2.13608	22	2.36669	58	2.04861
311117a2	EC-Tau/hAPP	Male	95	1.95236	19	2.18595	76	1.89396
111117a1	EC-Tau/hAPP	Male	66	2.19168	16	2.424	50	2.11733
31117-1	EC-Tau/hAPP	Female	63	1.24081	25	1.28777	38	1.20991
Mouse running speed filter (min-max, 5-30 cm/sec) applied to data in S1D-F Fig
S1D-F Fig. Speed filtered % Local Field Potential (LFP) power values per mouse
Mouse ID	Genotype	Sex	Theta (4-12 Hz) %	Low Gamma (35-55 Hz) %	High Gamma (65-120 Hz) %
250704a2	Control	Male	65.2028	5.53005	6.02529
270704a3	Control	Male	23.3831	6.865	5.83848
60704a4	Control	Male	47.558	11.0257	6.50262
60704a5	Control	Male	34.2282	7.37708	6.36624
270704-3	Control	Female	39.621	10.3139	10.8762
430704-1	Control	Female	64.2407	4.83826	6.69683
430704-6	Control	Female	22.5522	6.7124	14.4472
430704-7	Control	Female	61.6606	4.80307	5.82377
450704-4	Control	Female	23.1163	6.04549	3.86744
192805a1	EC-Tau	Male	34.5501	6.46871	7.69707
195805a4	EC-Tau	Male	43.1701	6.89696	4.80753
306805a3	EC-Tau	Male	58.7608	7.25454	7.3046
2805a2	EC-Tau	Male	16.9305	8.06744	10.445
190805-5	EC-Tau	Female	62.2969	6.60419	4.53977
193805-1	EC-Tau	Female	38.5333	8.23014	8.90545
1805-4	EC-Tau	Female	27.3503	4.62809	2.96
1805-5	EC-Tau	Female	12.0088	9.30874	8.97547
261031a3	hAPP	Male	39.7965	6.96551	5.8321
301031a2	hAPP	Male	30.0726	11.9622	19.1937
421031a3	hAPP	Male	26.4742	11.1441	7.9079
471031a3	hAPP	Male	18.8445	6.54847	5.84324
501031a2	hAPP	Male	26.442	8.16854	13.5184
271031-2	hAPP	Female	34.9264	15.0508	10.3893
301031-2	hAPP	Female	21.6778	14.0223	18.0766
421031-1	hAPP	Female	28.2355	9.6309	8.43297
421031-2	hAPP	Female	18.1307	N/A	N/A
421031-5	hAPP	Female	29.2807	15.724	7.77208
271117a2	EC-Tau/hAPP	Male	26.8828	6.42561	4.99498
291117a2	EC-Tau/hAPP	Male	48.1227	9.74351	6.29156
311117a2	EC-Tau/hAPP	Male	15.8786	12.3832	10.7692
111117a1	EC-Tau/hAPP	Male	27.2382	13.0433	8.51064
311117-3	EC-Tau/hAPP	Female	32.1919	11.2148	15.8413
311117-4	EC-Tau/hAPP	Female	10.2368	12.5998	26.7197
331117-1	EC-Tau/hAPP	Female	32.0573	10.4914	7.4999
331117-4	EC-Tau/hAPP	Female	30.6006	14.2589	7.73038
351117-3	EC-Tau/hAPP	Female	15.5149	12.8369	12.3813
31117-1	EC-Tau/hAPP	Female	12.0491	8.54568	10.7215

## Sheet: Supplemental Figure 2
S2B Fig: Behavioral measures in 16-month EC-Tau/hAPP mice and age-matched controls								S2B Fig: Behavioral measures (averaged values) per genotype
Mouse ID	Genotype	Sex	Average Speed (cm/s)	Distance (m)	Coverage (%)			Genotype	Average Speed (cm/s)	< Speed - SEM	Distance (m)	< Distance - SEM	Coverage (%)	< % Coverage - SEM
250704a2	Control	Male	6.69599	120.118	54.4115			Control	4.72073	0.407004	85.1343	7.24449	45.521	5.67954
270704a3	Control	Male	3.35833	60.639	29.5214			EC-Tau	5.49459	0.566593	97.9791	10.2744	54.1886	6.74561
60704a4	Control	Male	5.06854	91.3459	71.1811			hAPP/J20	5.63852	0.609496	100.15	10.5582	48.1561	3.6068
60704a5	Control	Male	6.79435	121.674	77.0933			EC-Tau/hAPP	5.5006	0.710675	103.141	12	51.3891	6.14609
270704-3	Control	Female	4.73709	85.6509	34.8569
290704-1	Control	Female	2.80909	50.2329	23.3955
430704-1	Control	Female	4.16827	75.9585	41.0562
430704-6	Control	Female	3.93654	71.7594	34.3482
430704-7	Control	Female	4.55912	82.651	35.6341
450704-4	Control	Female	5.08001	91.3126	53.7116
1920805a1	EC-Tau	Male	4.96844	90.3581	40.3382
1950805a4	EC-Tau	Male	4.76798	86.901	40.0923
3060805a3	EC-Tau	Male	5.11665	82.8037	46.7753
270805a4	EC-Tau	Male	4.58812	82.9691	33.6826
1900805-5	EC-Tau	Female	5.36355	96.939	47.026
1930805-1	EC-Tau	Female	8.87387	159.702	65.3598
10805-4	EC-Tau	Female	6.64217	118.488	89.1034
10805-5	EC-Tau	Female	3.63592	65.6721	71.131
261031a3	hAPP/J20	Male	6.40647	115.531	44.5738
301031a2	hAPP/J20	Male	5.3376	96.2524	49.2959
421031a3	hAPP/J20	Male	5.18375	93.9306	43.5369
471031a3	hAPP/J20	Male	6.5709	105.681	53.1718
271031-2	hAPP/J20	Female	8.69438	155.658	66.9578
421031-1	hAPP/J20	Female	4.19043	75.9909	43.4553
421031-2	hAPP/J20	Female	2.88684	52.9181	31.6497
421031-5	hAPP/J20	Female	5.83781	105.24	52.6076
271117a2	EC-Tau/hAPP	Male	6.93395	124.313	50.9426
291117a2	EC-Tau/hAPP	Male	6.70032	118.23	55.4115
311117a2	EC-Tau/hAPP	Male	6.62485	119.458	53.1346
111117a1	EC-Tau/hAPP	Male	3.99414	87.0763	73.6383
311117-3	EC-Tau/hAPP	Female	6.30274	113.59	51.0053
311117-4	EC-Tau/hAPP	Female	10.187	181.784	70.1443
331117-1	EC-Tau/hAPP	Female	3.50376	64.4602	29.4036
331117-4	EC-Tau/hAPP	Female	3.21166	58.6153	25.803
351117-3	EC-Tau/hAPP	Female	3.21166	58.6153	25.803
31117-1	EC-Tau/hAPP	Female	4.33592	105.264	78.6045
S2C Fig: Behavioral measures in 16-month EC-Tau/hAPP mice and age-matched controls (5 min time bin)								S2C Fig: Behavioral measures (averaged values) per genotype (5 min time bin)
Mouse ID	Genotype	Sex	Average Speed (cm/s)	Distance (m)	Coverage (%)	Time Bin (sec)		Genotype	Average Speed (cm/s)	< Speed - SEM	Distance (m)	< Distance - SEM	Coverage (%)	< % Coverage - SEM
250704a2	Control	Male	6.71292	20.2867	14.3165	0-300		Control	5.24496	0.450949	15.8874	1.26371	14.7204	3.09032
270704a3	Control	Male	3.75402	11.9333	7.40907	0-300		EC-Tau	5.84395	0.69807	17.8476	1.97624	17.3188	4.25076
60704a4	Control	Male	6.12005	18.2936	30.5342	0-300		hAPP/J20	5.66728	0.780657	16.9259	2.34582	13.5515	1.46757
60704a5	Control	Male	7.8407	23.4006	34.0125	0-300		EC-Tau/hAPP	5.85166	0.810109	17.7915	2.39064	14.8068	2.31979
270704-3	Control	Female	4.75866	14.2967	9.23167	0-300
290704-1	Control	Female	3.46135	11.0767	6.1447	0-300
430704-1	Control	Female	4.44548	13.5667	10.0761	0-300
430704-6	Control	Female	4.24679	13.0767	8.97402	0-300
430704-7	Control	Female	4.7883	14.62	10.0081	0-300
450704-4	Control	Female	6.32138	18.3233	16.4972	0-300
1920805a1	EC-Tau	Male	4.91828	15.1767	9.04959	0-300
1950805a4	EC-Tau	Male	5.85373	17.8967	11.8748	0-300
3060805a3	EC-Tau	Male	3.42192	11.5733	7.27037	0-300
270805a4	EC-Tau	Male	5.39725	16.5967	10.766	0-300
1900805-5	EC-Tau	Female	5.67426	17.3433	12.4138	0-300
1930805-1	EC-Tau	Female	8.69703	26.0733	19.1088	0-300
10805-4	EC-Tau	Female	8.80194	26.1238	43.6228	0-300
10805-5	EC-Tau	Female	3.98719	11.997	24.4443	0-300
261031a3	hAPP/J20	Male	6.98371	20.9733	14.7487	0-300
301031a2	hAPP/J20	Male	4.41793	13.3667	9.88298	0-300
421031a3	hAPP/J20	Male	4.46732	12.6567	8.41305	0-300
471031a3	hAPP/J20	Male	7.53403	22.7833	17.3409	0-300
271031-2	hAPP/J20	Female	9.29181	27.8667	20.4813	0-300
421031-1	hAPP/J20	Female	4.30882	13.33	9.6211	0-300
421031-2	hAPP/J20	Female	2.37471	7.23715	14.7201	0-300
421031-5	hAPP/J20	Female	5.95988	17.1933	13.204	0-300
271117a2	EC-Tau/hAPP	Male	6.66844	19.95	13.1555	0-300
291117a2	EC-Tau/hAPP	Male	7.67108	23.26	15.9673	0-300
311117a2	EC-Tau/hAPP	Male	6.07071	18.3967	13.1542	0-300
111117a1	EC-Tau/hAPP	Male	4.06852	12.2322	22.1512	0-300
311117-3	EC-Tau/hAPP	Female	6.18671	18.9033	12.966	0-300
311117-4	EC-Tau/hAPP	Female	11.8926	35.6433	25.3358	0-300
331117-1	EC-Tau/hAPP	Female	3.02438	9.49667	5.72855	0-300
331117-4	EC-Tau/hAPP	Female	4.26677	13.4367	7.71854	0-300
351117-3	EC-Tau/hAPP	Female	4.06853	12.82	6.61568	0-300
31117-1	EC-Tau/hAPP	Female	4.59885	13.7764	25.2749	0-300
S2C Fig: Behavioral measures in 16-month EC-Tau/hAPP mice and age-matched controls (10 min time bin)								S2C Fig: Behavioral measures (averaged values) per genotype (10 min time bin)
Mouse ID	Genotype	Sex	Average Speed (cm/s)	Distance (m)	Coverage (%)	Time Bin (sec)		Genotype	Average Speed (cm/s)	< Speed - SEM	Distance (m)	< Distance - SEM	Coverage (%)	< % Coverage - SEM
250704a2	Control	Male	6.64774	40.1333	25.4599	0-600		Control	5.03117	0.437004	30.4995	2.45828	23.9099	4.45026
270704a3	Control	Male	3.75388	23.5967	13.7587	0-600		EC-Tau	5.52423	0.644222	34.184	3.43732	27.5361	6.18448
60704a4	Control	Male	5.86898	35.1649	47.1633	0-600		hAPP/J20	5.72465	0.722385	33.7593	4.21714	23.8771	2.02336
60704a5	Control	Male	7.44296	44.4935	50.2919	0-600		EC-Tau/hAPP	5.56132	0.728019	33.886	4.2948	23.8491	3.41711
270704-3	Control	Female	4.92055	29.55	16.542	0-600
290704-1	Control	Female	3.23303	20.8667	10.5481	0-600
430704-1	Control	Female	4.38485	26.8967	17.9022	0-600
430704-6	Control	Female	3.77677	23.2467	14.3324	0-600
430704-7	Control	Female	4.37893	26.88	15.6991	0-600
450704-4	Control	Female	5.90404	34.1667	27.4016	0-600
1920805a1	EC-Tau	Male	4.6148	28.4867	15.2692	0-600
1950805a4	EC-Tau	Male	5.59521	33.7433	20.0049	0-600
3060805a3	EC-Tau	Male	3.24682	26.0367	10.4449	0-600
270805a4	EC-Tau	Male	5.08699	31.1667	17.349	0-600
1900805-5	EC-Tau	Female	5.24797	32.22	20.4769	0-600
1930805-1	EC-Tau	Female	8.49675	51.0467	32.1068	0-600
10805-4	EC-Tau	Female	7.92144	46.8405	63.2666	0-600
10805-5	EC-Tau	Female	3.98391	23.9313	41.3707	0-600
261031a3	hAPP/J20	Male	6.7644	40.8133	22.6832	0-600
301031a2	hAPP/J20	Male	4.80541	28.9033	20.4107	0-600
421031a3	hAPP/J20	Male	5.10522	28.8467	18.1113	0-600
471031a3	hAPP/J20	Male	7.31862	41.0867	29.9064	0-600
271031-2	hAPP/J20	Female	9.12279	54.5867	34.3911	0-600
421031-1	hAPP/J20	Female	4.35257	26.7367	17.9048	0-600
421031-2	hAPP/J20	Female	2.42169	14.7511	23.7784	0-600
421031-5	hAPP/J20	Female	5.90647	34.35	23.8307	0-600
271117a2	EC-Tau/hAPP	Male	6.36662	38.29	22.0603	0-600
291117a2	EC-Tau/hAPP	Male	6.70824	40.87	24.9365	0-600
311117a2	EC-Tau/hAPP	Male	6.59855	40.0167	25.3733	0-600
111117a1	EC-Tau/hAPP	Male	3.84961	23.1822	35.2914	0-600
311117-3	EC-Tau/hAPP	Female	6.224	37.93	22.9253	0-600
311117-4	EC-Tau/hAPP	Female	10.8476	65.0867	38.5098	0-600
331117-1	EC-Tau/hAPP	Female	3.35969	21.1	10.0982	0-600
331117-4	EC-Tau/hAPP	Female	3.82249	24.1767	11.9054	0-600
351117-3	EC-Tau/hAPP	Female	3.72159	23.4767	10.1732	0-600
31117-1	EC-Tau/hAPP	Female	4.11481	24.7314	37.2173	0-600
S2C Fig: Behavioral measures in 16-month EC-Tau/hAPP mice and age-matched controls (15 min time bin)								S2C Fig: Behavioral measures (averaged values) per genotype (15 min time bin)
Mouse ID	Genotype	Sex	Average Speed (cm/s)	Distance (m)	Coverage (%)	Time Bin (sec)		Genotype	Average Speed (cm/s)	< Speed - SEM	Distance (m)	< Distance - SEM	Coverage (%)	< % Coverage - SEM
250704a2	Control	Male	6.63277	60.1633	34.6768	0-900		Control	4.84071	0.439211	43.9886	3.70354	30.2077	4.98512
270704a3	Control	Male	3.54591	33.4933	18.0343	0-900		EC-Tau	5.45661	0.624531	50.6412	5.13125	36.4488	6.837
60704a4	Control	Male	5.47822	49.2588	54.8271	0-900		hAPP/J20	5.74714	0.688676	50.896	6.07247	33.317	2.51491
60704a5	Control	Male	7.139	63.5672	58.6909	0-900		EC-Tau/hAPP	5.5636	0.721902	50.8644	6.4086	32.0251	4.233
270704-3	Control	Female	4.85425	43.7267	22.4499	0-900
290704-1	Control	Female	2.91551	28.21	12.9486	0-900
430704-1	Control	Female	4.12178	37.97	23.1558	0-900
430704-6	Control	Female	3.54019	32.69	18.1991	0-900
430704-7	Control	Female	4.47887	41.24	22.5407	0-900
450704-4	Control	Female	5.70057	49.5667	36.5539	0-900
1920805a1	EC-Tau	Male	4.82354	43.1167	22.9296	0-900
1950805a4	EC-Tau	Male	5.13292	47.3933	25.6666	0-900
3060805a3	EC-Tau	Male	3.6044	42.5967	19.6344	0-900
270805a4	EC-Tau	Male	4.94289	45.47	22.8765	0-900
1900805-5	EC-Tau	Female	5.55507	51.0467	30.0609	0-900
1930805-1	EC-Tau	Female	8.67257	78.1267	43.7788	0-900
10805-4	EC-Tau	Female	7.36994	65.3121	75.8296	0-900
10805-5	EC-Tau	Female	3.55158	32.0673	50.814	0-900
261031a3	hAPP/J20	Male	6.97076	63.2133	31.5788	0-900
301031a2	hAPP/J20	Male	4.89448	44.0467	29.1891	0-900
421031a3	hAPP/J20	Male	4.89702	41.52	24.3898	0-900
471031a3	hAPP/J20	Male	7.18663	60.53	39.244	0-900
271031-2	hAPP/J20	Female	9.01418	80.94	45.703	0-900
421031-1	hAPP/J20	Female	4.54639	41.79	26.6971	0-900
421031-2	hAPP/J20	Female	2.67744	24.4378	37.8045	0-900
421031-5	hAPP/J20	Female	5.79018	50.69	31.9294	0-900
271117a2	EC-Tau/hAPP	Male	6.52686	58.77	31.1783	0-900
291117a2	EC-Tau/hAPP	Male	6.92515	63.3533	35.9026	0-900
311117a2	EC-Tau/hAPP	Male	6.60702	60.05	34.4494	0-900
111117a1	EC-Tau/hAPP	Male	3.75385	33.9458	44.1753	0-900
311117-3	EC-Tau/hAPP	Female	6.44188	58.8867	33.4224	0-900
311117-4	EC-Tau/hAPP	Female	10.5567	95.2633	49.511	0-900
331117-1	EC-Tau/hAPP	Female	3.43628	32.4533	15.2807	0-900
331117-4	EC-Tau/hAPP	Female	3.48828	33.22	15.0664	0-900
351117-3	EC-Tau/hAPP	Female	3.86444	36.2667	13.8424	0-900
31117-1	EC-Tau/hAPP	Female	4.03554	36.4346	47.4231	0-900
Position files available in GitHub. Additional values for behavioral measures are provided								Position file names available in GitHub
Mouse ID	Genotype	Sex	Average Speed (cm/s)	Distance (m)	Coverage (%)			.POS file available in GitHub
250704a2	Control	Male	7.73207	138.324	64.0522			Control_250704a2_20170920_3_Test1.pos
270704a3	Control	Male	3.47795	62.3413	32.1916			Control_270704a3_20170718_5_Test1.pos
60704a4	Control	Male	6.4452	58.1658	67.0193			Control_60704a4_20181214_8_Test1.pos
60704a5	Control	Male	6.10859	109.96	80.2981			Control_60704a5_20181213_7_Test1.pos
270704-3	Control	Female	6.66082	119.98	52.2936			Control_270704-3_20170920_3_Test1.pos
290704-1	Control	Female	3.03328	54.3093	23.6194			Control_290704-1_20170724_5_Test1.pos
430704-1	Control	Female	3.98857	73.0702	39.1473			Control_430704-1_20160820_12_Test1.pos
430704-6	Control	Female	4.08419	74.4844	29.1632			Control_430704-6_20160928_11_Test1.pos
430704-7	Control	Female	5.6386	101.975	42.1132			Control_430704-7_20161006_12_Test1.pos
450704-4	Control	Female	4.59502	83.6838	42.4582			Control_450704-4_20160219_13_Test1.pos
1920805a1	EC-Tau	Male	3.37378	61.7388	32.3599			EC-Tau_1920805a1_20180129_6_Test1.pos
1950805a4	EC-Tau	Male	4.99673	91.1634	42.7046			EC-Tau_1950805a4_20180130_6_Test1.pos
3060805a3	EC-Tau	Male	4.60936	82.5915	48.2403			EC-Tau_3060805a3_20150923-8-Test1.pos
270805a4	EC-Tau	Male	3.50626	63.5214	25.0177			EC-Tau_270805a4_20170724_6_Test1.pos
1900805-5	EC-Tau	Female	6.97627	125.72	53.275			EC-Tau_1900805-5_20180129_6_Test1.pos
1930805-1	EC-Tau	Female	9.65935	173.597	68.2289			EC-Tau_1930805-1_20180130_6_Test1.pos
10805-4	EC-Tau	Female	7.0101	125.213	91.1932			EC-Tau_10805-4_20191203_11_Test1.pos
10805-5	EC-Tau	Female	2.98786	54.2215	66.5908			EC-Tau_10805-5_20191204_13_Test1.pos
261031a3	hAPP/J20	Male	6.04784	108.865	48.6312			hAPP_261031a3_20170524_5_Test1.pos
301031a2	hAPP/J20	Male	3.72313	67.6122	35.8788			hAPP_301031a2_20170524_5_Test1.pos
421031a3	hAPP/J20	Male	5.25965	95.1457	51.2358			hAPP_421031a3_20160513_26_Test1.pos
471031a3	hAPP/J20	Male	6.32871	75.8349	54.5913			hAPP_471031a3_20160516_14_Test1.pos
271031-2	hAPP/J20	Female	8.41609	150.65	67.2846			hAPP_271031-2_20170525_5_Test1.pos
421031-1	hAPP/J20	Female	3.42468	62.6174	36.5082			hAPP_421031-1_20160822_13_Test1.pos
421031-2	hAPP/J20	Female	3.54231	64.5678	34.9353			hAPP_421031-2_20160516_13_Test1.pos
421031-5	hAPP/J20	Female	5.50471	99.562	48.5772			hAPP_421031-5_20160518_28_Test1.pos
271117a2	EC-Tau/hAPP	Male	6.60426	119.005	43.1903			EC-Tau-hAPP_271117a2_20170606-6_Test1.pos
291117a2	EC-Tau/hAPP	Male	3.73941	68.0715	37.4663			EC-Tau-hAPP_291117a2_20170606-6_Test1.pos
311117a2	EC-Tau/hAPP	Male	4.70868	85.6496	40.28			EC-Tau-hAPP_311117a2_20170915-5_Test1.pos
111117a1	EC-Tau/hAPP	Male	5.27007	94.9145	82.998			EC-Tau-hAPP_111117a1_20190627_9_Test1.pos
311117-3	EC-Tau/hAPP	Female	4.03444	73.1287	28.2994			EC-Tau-hAPP_311117-3_20170606_6_Test1.pos
311117-4	EC-Tau/hAPP	Female	6.97168	124.877	55.6155			EC-Tau-hAPP_311117-4_20170606_6_Test1.pos
331117-1	EC-Tau/hAPP	Female	3.69048	67.8893	27.287			EC-Tau-hAPP_331117-1_20170913_5_Test1.pos
331117-4	EC-Tau/hAPP	Female	4.66449	84.2769	29.759			EC-Tau-hAPP_331117-4_20170913_5_Test1.pos
351117-3	EC-Tau/hAPP	Female	4.05723	73.7984	27.8478			EC-Tau-hAPP_351117-3_20170915_5_Test1.pos
31117-1	EC-Tau/hAPP	Female	3.94682	71.3621	75.5905			EC-Tau-hAPP_31117-1_20190624_10_Test1.pos

## Sheet: Supplemental Figure 3
S3A Fig. Total spike counts normalized to individual mouse baseline measures prior to injection; Baseline values (average, 3x 5 min bins)														S3A Fig. Avg total spike counts per treatment condition
			Saline injection						CNO injection
Time bin (min)	60704a4	60704a5	41117a4	111117a1	302805a5	421031-2	60704a4	60704a5	41117a4	111117a1	302805a5	421031-2		Time bin (min)	Saline	< SEM	CNO	< SEM
0	1	1	1	1	1	1	1	1	1	1	1	1		0	1	0	1	0
5	1.03808	0.99385	0.9947	0.951178	0.9752	0.966471	0.988067	0.972868	1.00031	0.94869	1.061	0.990606		5	0.98658	0.0123264	0.993591	0.0153559
10	1.05143	0.995459	0.9968	0.939568	1.06	1.0448	1.01536	1.00203	0.987268	0.926651	0.9708	0.941435		10	1.01468	0.0188349	0.973924	0.0141244
15	1.04272	0.983504	1.0004	0.92665	1.068	0.978226	1.00255	1.03429	0.993814	0.878123	0.6667	0.866161		15	0.999917	0.0204743	0.906941	0.0557124
20	1.07487	0.974014	1.0046	0.907298	1.0713	1.00621	0.941092	0.968251	0.994314	0.733424	0.5679	0.823918		20	1.00638	0.0256734	0.83815	0.0673587
25	1.08472	0.991708	1.0064	0.944982	1.0775	1.01815	0.91226	0.920122	0.91846	0.553906	0.3589	0.674232		25	1.02058	0.0216863	0.72298	0.0959897
30	1.09759	0.982518	1.2	0.946132	1.026	1.13996	0.858165	0.864355	0.845018	0.594305	0.3774	0.687321		30	1.06537	0.0397323	0.704427	0.0792347
35	1.09646	1.00443	1.0387	0.92139	0.9797	1.05973	0.795669	0.847869	0.79134	0.498371	0.341	0.658197		35	1.01673	0.0253645	0.655408	0.0813865
40	1.09801	0.979876	1.0057	0.979471	1.068	1.07723	0.764006	0.873667	0.741005	0.398944	0.6712	0.803909		40	1.03471	0.0214653	0.708788	0.0677584
45	1.10449	0.995152	1.0396	0.955656	1.0796	1.07894	0.819343	0.837663	0.714471	0.389515	0.9544	0.728223		45	1.04224	0.0233372	0.740603	0.0786191
50	1.12246	0.985837	1.0162	0.981805	1.1057	1.1217	0.705119	0.818797	0.695768	0.397578	0.526	0.65742		50	1.05562	0.0278178	0.633447	0.060863
55	1.12948	0.975812	1.0463	1.02985	1.1194	1.08714	0.721377	0.775677	0.678296	1.05236	0.6813	0.663704		55	1.06466	0.0239071	0.762119	0.060367
60	1.10109	0.985587	1.0121	0.863964	1.0543	1.07005	0.692045	0.769696	0.693199	1.08694	0.5195	0.68108		60	1.01451	0.0344821	0.74041	0.0769918
S3D Fig. Baseline recording (15 min, pre-CNO); Post-CNO time bins (15 min each)														S3D Fig. Baseline recording (15 min, pre-CNO); Post-CNO time bins (15 min each)
Acute hM4Di DREADDs activation on % Theta power (post-CNO versus Baseline)														Acute hM4Di DREADDs activation on % Theta power (averaged values)
Time bin (min)	421031-1	421031-2	421031-5	271031-2	471031a3	501031a2	41031a4	111031a1						Time bin (min)	Group	SEM
Baseline	31.6632	20.0958	29.4367	22.37	19.9367	37.7292	23.802	49.5674						Baseline	29.3251	3.63037
30-45	21.0253	19.6085	27.4592	19.853	15.2614	21.2226	20.396	21.5994						30-45	20.8032	1.18298
45-60	17.6011	16.3464	24.2859	17.7437	14.2987	26.7296	21.3563	18.247						45-60	19.5761	1.48703

## Sheet: Supplemental Figure 4
S4B Fig: Right versus left hemisphere hippocampal ROI size per section (Fig 5C)									S4B Fig: Average hippocampal ROI size per mouse (Fig 5C)
6-Week hM4Di EC DREADDs activation									6-Week hM4Di EC DREADDs activation
Mouse ID	Genotype	Sex	Section	Hemisphere	AREA (mm^2)	Hemisphere	AREA (R, mm^2)		Mouse ID	Left HIPP ROI (mm^2)	Right HIPP ROI (mm^2)
331117-1	EC-Tau/hAPP	Female	C	Left	1.54717	Right	1.70008		331117-1	1.73214	1.86051
331117-1	EC-Tau/hAPP	Female	D	Left	1.813	Right	2.023		331117-4	1.82412	1.73743
331117-1	EC-Tau/hAPP	Female	B	Left	1.83624	Right	1.85845		351117-3	1.72782	1.75508
331117-4	EC-Tau/hAPP	Female	A	Left	1.85	Right	1.791		311117-a2	1.70288	1.58431
331117-4	EC-Tau/hAPP	Female	B	Left	1.777	Right	1.572		31117-1	1.42637	1.5039
331117-4	EC-Tau/hAPP	Female	C	Left	1.84536	Right	1.84929		101117-2	1.61946	1.784
351117-3	EC-Tau/hAPP	Female	A	Left	1.7413	Right	1.7185		101117-4	1.74595	1.74356
351117-3	EC-Tau/hAPP	Female	B	Left	1.677	Right	1.781		51117a3	1.5531	1.66748
351117-3	EC-Tau/hAPP	Female	D	Left	1.76517	Right	1.76575		111117a1	1.59177	1.7128
311117a2	EC-Tau/hAPP	Male	A	Left	1.7237	Right	1.5172
311117a2	EC-Tau/hAPP	Male	B	Left	1.6939	Right	1.605		Genotype	Left HIPP ROI (mm^2)	Right HIPP ROI (mm^2)
311117a2	EC-Tau/hAPP	Male	C	Left	1.69103	Right	1.63072		EC-Tau/hAPP	1.65818	1.70545
31117-1	EC-Tau/hAPP	Female	A	Left	1.43891	Right	1.61897		SEM	0.0405252	0.0357357
31117-1	EC-Tau/hAPP	Female	A'	Left	1.42248	Right	1.4383
31117-1	EC-Tau/hAPP	Female	A''	Left	1.41772	Right	1.45442
101117-2	EC-Tau/hAPP	Female	B	Left	1.56615	Right	1.9306
101117-2	EC-Tau/hAPP	Female	C	Left	1.5686	Right	1.6524
101117-2	EC-Tau/hAPP	Female	D	Left	1.72362	Right	1.76899
101117-4	EC-Tau/hAPP	Female	C	Left	1.88102	Right	1.88805
101117-4	EC-Tau/hAPP	Female	A	Left	1.65687	Right	1.68758
101117-4	EC-Tau/hAPP	Female	D	Left	1.69997	Right	1.65504
51117a3	EC-Tau/hAPP	Male	E	Left	1.53033	Right	1.74117
51117a3	EC-Tau/hAPP	Male	A	Left	1.56391	Right	1.70412
51117a3	EC-Tau/hAPP	Male	B	Left	1.56507	Right	1.55715
111117a1	EC-Tau/hAPP	Male	B	Left	1.61887	Right	1.74558
111117a1	EC-Tau/hAPP	Male	C	Left	1.57593	Right	1.59327
111117a1	EC-Tau/hAPP	Male	D	Left	1.5805	Right	1.79956
S4B Fig: Right versus left hemisphere hippocampal ROI size per section (Fig 5D)									S4B Fig: Average hippocampal ROI size per mouse (Fig 5D)				Supplemental Figure 4C: Average hippocampal ROI size per mouse (Figure 5D)
Control conditions									Control conditions
Mouse ID	Genotype	Sex	Section	Hemisphere	AREA (mm^2)	Hemisphere	AREA (R, mm^2)		Mouse ID	Left HIPP ROI (mm^2)	Right HIPP ROI (mm^2)
250704-1	EC-Tau/hAPP	Female	A	Left	1.65158	Right	1.85768		250704-1	1.62095	1.72009
250704-1	EC-Tau/hAPP	Female	B	Left	1.59032	Right	1.58251		250704-2	1.60435	1.59505
250704-2	EC-Tau/hAPP	Female	C	Left	1.67589	Right	1.66635		271117a2	1.89101	1.92897
250704-2	EC-Tau/hAPP	Female	D	Left	1.53282	Right	1.52375		291117a2	1.99407	2.09792
271117a2	EC-Tau/hAPP	Male	A	Left	1.99787	Right	2.02147		311117-3	1.70444	1.66051
271117a2	EC-Tau/hAPP	Male	B	Left	1.81809	Right	1.89977		311117-4	1.90048	1.87147
271117a2	EC-Tau/hAPP	Male	C	Left	1.85708	Right	1.86567		261031a3	1.9187	2.02034
291117a2	EC-Tau/hAPP	Male	A	Left	2.1146	Right	2.27353		271031-2	1.87908	1.87537
291117a2	EC-Tau/hAPP	Male	B	Left	1.98201	Right	2.03817		301031a2	1.92122	1.96152
291117a2	EC-Tau/hAPP	Male	C	Left	1.8856	Right	1.98207
311117-3	EC-Tau/hAPP	Female	A	Left	1.52722	Right	1.52684		Group	Left HIPP ROI (mm^2)	Right HIPP ROI (mm^2)
311117-3	EC-Tau/hAPP	Female	B	Left	1.77107	Right	1.80822		Control	1.82603	1.85903
311117-3	EC-Tau/hAPP	Female	C	Left	1.81503	Right	1.64646		SEM	0.0477909	0.056188
311117-4	EC-Tau/hAPP	Female	A	Left	2.09522	Right	2.02627
311117-4	EC-Tau/hAPP	Female	B	Left	1.84634	Right	1.85229
311117-4	EC-Tau/hAPP	Female	C	Left	1.75986	Right	1.73586
261031a3	hAPP	Male	A	Left	1.93635	Right	2.03662
261031a3	hAPP	Male	B	Left	1.82081	Right	2.03816
261031a3	hAPP	Male	C	Left	1.99895	Right	1.98625
271031-2	hAPP	Female	A	Left	1.8068	Right	1.80544
271031-2	hAPP	Female	B	Left	1.85594	Right	1.87129
271031-2	hAPP	Female	C	Left	1.97452	Right	1.94937
301031a2	hAPP	Male	A	Left	1.95426	Right	1.95489
301031a2	hAPP	Male	B	Left	1.98033	Right	2.05531
301031a2	hAPP	Male	C	Left	1.82906	Right	1.87436
S4C Fig: Scatter of right versus left hemisphere hippocampal ROI size per mouse (Fig 5C-D)
* scatter plot depicts averaged right versus left hippocampal ROI sizes (mm^2) per mouse
R2=0.7416
n=18 datapoints
n=18 mice
S4E-G Fig: Right versus left hemisphere hippocampal ROI size per section (Fig 6)									S4E-G Fig: Average hippocampal ROI size per mouse and tau antibody (Fig 6)
Mouse ID	Tau Antibody	Section	Region	Hemisphere	AREA (mm^2)	Hemisphere	AREA (R, mm^2)			Dentate Gyrus	Dentate Gyrus	CA1 - Hippocampus	CA1 - Hippocampus	Subiculum	Subiculum
311117a2	CP27	A	DG	Left	0.125786	Right	0.150129			CP27	CP27	CP27	CP27	CP27	CP27
311117a2	CP27	A_3	DG	Left	0.159335	Right	0.164936		Mouse ID	Left HIPP ROI (mm^2)	Right HIPP ROI (mm^2)	Left HIPP ROI (mm^2)	Right HIPP ROI (mm^2)	Left HIPP ROI (mm^2)	Right HIPP ROI (mm^2)
311117a2	CP27	A	CA1	Left	0.110359	Right	0.116118		311117a2	0.142561	0.157533	0.121093	0.125196	0.369105	0.374209
311117a2	CP27	A_3	CA1	Left	0.131826	Right	0.134274		111117a1	0.167157	0.167291	0.123354	0.126242	0.329458	0.328251
311117a2	CP27	A	Sub	Left	0.418832	Right	0.416475		51117a2	0.150267	0.159186	0.138774	0.132289	0.314377	0.318507
311117a2	CP27	A_3	Sub	Left	0.319378	Right	0.331944		51117a3	0.152553	0.156081	0.126251	0.124345	0.329103	0.326664
111117a1	CP27	C	DG	Left	0.1686	Right	0.163839		331117-4	0.134049	0.141696	0.144955	0.135929	0.399885	0.383457
111117a1	CP27	D	DG	Left	0.165714	Right	0.170743		31117-1	0.154535	0.143695	0.118734	0.12266	0.330038	0.316406
111117a1	CP27	C	CA1	Left	0.114251	Right	0.117777
111117a1	CP27	D	CA1	Left	0.132457	Right	0.134707			Dentate Gyrus	Dentate Gyrus	CA1 - Hippocampus	CA1 - Hippocampus	Subiculum	Subiculum
111117a1	CP27	C	Sub	Left	0.319945	Right	0.31144			MC1	MC1	MC1	MC1	MC1	MC1
111117a1	CP27	D	Sub	Left	0.338971	Right	0.345063		Mouse ID	Left HIPP ROI (mm^2)	Right HIPP ROI (mm^2)	Left HIPP ROI (mm^2)	Right HIPP ROI (mm^2)	Left HIPP ROI (mm^2)	Right HIPP ROI (mm^2)
51117a2	CP27	A	DG	Left	0.163958	Right	0.167382		311117a2	0.14473	0.138914	0.137146	0.137087	0.41766	0.419781
51117a2	CP27	B	DG	Left	0.136576	Right	0.150989		111117a1	0.145247	0.159426	0.0983278	0.0983319	0.32785	0.352182
51117a2	CP27	A	CA1	Left	0.139667	Right	0.126225		51117a2	0.152936	0.158896	0.119733	0.106701	0.330969	0.319632
51117a2	CP27	B	CA1	Left	0.137882	Right	0.138353		51117a3	0.155474	0.158106	0.100884	0.099944	0.318322	0.314968
51117a2	CP27	A	Sub	Left	0.327926	Right	0.315349		331117-4	0.134282	0.155286	0.144801	0.122108	0.466341	0.421973
51117a2	CP27	B	Sub	Left	0.300828	Right	0.321665		31117-1	0.149958	0.140724	0.119045	0.118777	0.368843	0.360164
51117a3	CP27	B	DG	Left	0.14193	Right	0.146348
51117a3	CP27	C	DG	Left	0.163177	Right	0.165814			Dentate Gyrus	Dentate Gyrus	CA1 - Hippocampus	CA1 - Hippocampus	Subiculum	Subiculum
51117a3	CP27	B	CA1	Left	0.114368	Right	0.1124			AT8	AT8	AT8	AT8	AT8	AT8
51117a3	CP27	C	CA1	Left	0.138135	Right	0.136291		Mouse ID	Left HIPP ROI (mm^2)	Right HIPP ROI (mm^2)	Left HIPP ROI (mm^2)	Right HIPP ROI (mm^2)	Left HIPP ROI (mm^2)	Right HIPP ROI (mm^2)
51117a3	CP27	B	Sub	Left	0.329103	Right	0.326664		311117a2	0.126333	0.129987	0.178472	0.182296	0.369798	0.388361
331117-4	CP27	C	DG	Left	0.111922	Right	0.119236		111117a1	0.154784	0.155743	0.12857	0.128486	0.333141	0.34078
331117-4	CP27	B	DG	Left	0.156176	Right	0.164156		51117a2	0.15024	0.157421	0.134067	0.133086	0.351559	0.358097
331117-4	CP27	C	CA1	Left	0.139448	Right	0.121313		51117a3	0.162719	0.152207	0.130521	0.134188	0.337297	0.334725
331117-4	CP27	B	CA1	Left	0.150461	Right	0.150544		331117-4	0.122379	0.12648	0.164081	0.175166	0.391657	0.38994
331117-4	CP27	C	Sub	Left	0.467508	Right	0.437228		31117-1	0.15149	0.149819	0.137254	0.137532	0.365616	0.361864
331117-4	CP27	B	Sub	Left	0.332262	Right	0.329685
31117-1	CP27	A	DG	Left	0.1616	Right	0.136661
31117-1	CP27	C	DG	Left	0.147469	Right	0.150728
31117-1	CP27	A	CA1	Left	0.114064	Right	0.121233
31117-1	CP27	C	CA1	Left	0.123403	Right	0.124088
31117-1	CP27	A	Sub	Left	0.314059	Right	0.301177
31117-1	CP27	C	Sub	Left	0.346017	Right	0.331636
311117a2	MC1	C	DG	Left	0.14473	Right	0.138914
311117a2	MC1	C	CA1	Left	0.137146	Right	0.137087
311117a2	MC1	C	Sub	Left	0.41766	Right	0.419781
111117a1	MC1	C	DG	Left	0.156292	Right	0.150693
111117a1	MC1	D	DG	Left	0.134202	Right	0.168159
111117a1	MC1	C	CA1	Left	0.0969515	Right	0.0970776
111117a1	MC1	D	CA1	Left	0.0997041	Right	0.0995863
111117a1	MC1	C	Sub	Left	0.314637	Right	0.366471
111117a1	MC1	D	Sub	Left	0.341063	Right	0.337893
51117a2	MC1	C	DG	Left	0.149966	Right	0.160535
51117a2	MC1	D	DG	Left	0.155906	Right	0.157257
51117a2	MC1	C	CA1	Left	0.105793	Right	0.103001
51117a2	MC1	D	CA1	Left	0.133672	Right	0.110401
51117a2	MC1	C	Sub	Left	0.325664	Right	0.326699
51117a2	MC1	D	Sub	Left	0.336274	Right	0.312566
51117a3	MC1	A	DG	Left	0.158585	Right	0.159222
51117a3	MC1	B	DG	Left	0.152363	Right	0.15699
51117a3	MC1	A	CA1	Left	0.102532	Right	0.101584
51117a3	MC1	B	CA1	Left	0.099237	Right	0.0983039
51117a3	MC1	A	Sub	Left	0.328566	Right	0.328566
51117a3	MC1	B	Sub	Left	0.308078	Right	0.30137
331117-4	MC1	B	DG	Left	0.134282	Right	0.155286
331117-4	MC1	B	CA1	Left	0.144801	Right	0.122108
331117-4	MC1	B	Sub	Left	0.466341	Right	0.421973
31117-1	MC1	A	DG	Left	0.145362	Right	0.124609
31117-1	MC1	B	DG	Left	0.154553	Right	0.15684
31117-1	MC1	A	CA1	Left	0.130612	Right	0.13142
31117-1	MC1	B	CA1	Left	0.107478	Right	0.106134
31117-1	MC1	A	Sub	Left	0.350212	Right	0.340453
31117-1	MC1	B	Sub	Left	0.387474	Right	0.379876
311117a2	AT8	A	DG	Left	0.112955	Right	0.114263
311117a2	AT8	C	DG	Left	0.139712	Right	0.145712
311117a2	AT8	B	CA1	Left	0.212899	Right	0.220398
311117a2	AT8	C	CA1	Left	0.144045	Right	0.144194
311117a2	AT8	B	Sub	Left	0.40174	Right	0.437275
311117a2	AT8	C	Sub	Left	0.337857	Right	0.339447
111117a1	AT8	C	DG	Left	0.163122	Right	0.165264
111117a1	AT8	D	DG	Left	0.146447	Right	0.146223
111117a1	AT8	C	CA1	Left	0.115599	Right	0.115386
111117a1	AT8	D	CA1	Left	0.14154	Right	0.141586
111117a1	AT8	C	Sub	Left	0.314984	Right	0.327735
111117a1	AT8	D	Sub	Left	0.351298	Right	0.353825
51117a2	AT8	A	DG	Left	0.152012	Right	0.163554
51117a2	AT8	B	DG	Left	0.148469	Right	0.151287
51117a2	AT8	A	CA1	Left	0.123812	Right	0.121941
51117a2	AT8	B	CA1	Left	0.144322	Right	0.14423
51117a2	AT8	A	Sub	Left	0.343172	Right	0.348695
51117a2	AT8	B	Sub	Left	0.359947	Right	0.367499
51117a3	AT8	B	DG	Left	0.169804	Right	0.150141
51117a3	AT8	C	DG	Left	0.155634	Right	0.154273
51117a3	AT8	B	CA1	Left	0.116541	Right	0.12538
51117a3	AT8	C	CA1	Left	0.144501	Right	0.142996
51117a3	AT8	B	Sub	Left	0.334637	Right	0.347578
51117a3	AT8	C	Sub	Left	0.339957	Right	0.321872
331117-4	AT8	C	DG	Left	0.0940604	Right	0.10128
331117-4	AT8	D	DG	Left	0.150698	Right	0.151679
331117-4	AT8	D	CA1	Left	0.185062	Right	0.203925
331117-4	AT8	D_2	CA1	Left	0.143101	Right	0.146406
331117-4	AT8	D	Sub	Left	0.45352	Right	0.451434
331117-4	AT8	D_2	Sub	Left	0.329793	Right	0.328447
31117-1	AT8	A	DG	Left	0.151265	Right	0.14969
31117-1	AT8	A_2	DG	Left	0.151715	Right	0.149948
31117-1	AT8	A	CA1	Left	0.130059	Right	0.130549
31117-1	AT8	A_2	CA1	Left	0.14445	Right	0.144514
31117-1	AT8	A	Sub	Left	0.358187	Right	0.350547
31117-1	AT8	A_2	Sub	Left	0.373045	Right	0.37318
